# Supplementary material for: Association between Body Mass Index and Diabetes Mellitus Are Mediated through Endogenous Serum Sex Hormones among Menopause Transition Women: A Longitudinal Cohort Study
Source: Int J Environ Res Public Health. 2023 Jan 19;20(3):1831. doi: 10.3390/ijerph20031831 (PMC9914507; doi:10.3390/ijerph20031831)
Supplement: Supplementary file 1 [file ijerph-20-01831-s001.zip]

Archive with 1 entries (1 files):
- ijerph-2126246-supplementary.pdf
